# Supplementary material for: Echinophora tenuifolia L. subsp. sibthorpiana Modulates Stress Response and Mitochondrial Quality Under Glucose Stress in Caenorhabditis elegans
Source: Antioxidants (Basel). 2026 Mar 21;15(3):398. doi: 10.3390/antiox15030398 (PMC13023430; doi:10.3390/antiox15030398)
Supplement: Supplementary file 1 [file antioxidants-15-00398-s001.zip]

Archive with 1 entries (1 files):
- antioxidants-4187009-supplementary.pdf
